# Supplementary material for: Changes in the Gut Microbiota Composition during Implantation of Composite Scaffolds Based on Poly(3-hydroxybutyrate) and Alginate on the Large-Intestine Wall
Source: Polymers (Basel). 2023 Sep 4;15(17):3649. doi: 10.3390/polym15173649 (PMC10489921; doi:10.3390/polym15173649)
Supplement: Supplementary file 1 [file polymers-15-03649-s001.zip]

Archive with 1 entries (1 files):
- polymers-2552418-supplementary.pdf
